# Supplementary material for: The Effects of Rainfall on the Population Dynamics of an Endangered Aquatic Plant, Schoenoplectus gemmifer (Cyperaceae)
Source: PLoS One. 2016 Jun 21;11(6):e0157773. doi: 10.1371/journal.pone.0157773 (PMC4915625; doi:10.1371/journal.pone.0157773)
Supplement: S1 Table — (XLS) [file pone.0157773.s002.xls]

## Sheet: Sheet1
S1 Table
Date	Number of newly settled individuals	Total number of individuals
2004-07-27	0	400
2004-10-18	0	177
2004-10-22	0	150
2004-12-14	0	61
2004-12-31	0	58
2005-01-03	0	55
2005-01-14	0	54
2005-01-16	1	47
2005-02-11	1	46
2005-02-22	1	46
2005-02-27	1	46
2005-03-06	1	46
2005-03-12	1	46
2005-03-19	1	45
2005-03-24	0	42
2005-03-30	0	41
2005-04-04	0	41
2005-04-15	0	41
2005-04-21	0	41
2005-05-02	0	40
2005-05-09	0	40
2005-05-20	0	38
2005-06-01	0	37
2005-06-04	2	39
2005-06-05	2	39
2005-06-12	3	40
2005-06-17	3	40
2005-06-24	4	41
2005-07-01	5	42
2005-07-05	5	41
2005-07-10	5	41
2005-07-30	11	47
2005-08-21	10	45
2005-08-23	11	47
2005-09-01	11	47
2005-09-09	11	47
2005-10-06	14	49
2005-10-10	12	47
2005-10-18	12	47
2005-11-06	12	47
2005-11-12	12	47
2006-01-03	12	47
2006-01-14	12	47
2006-01-22	12	47
2006-02-07	12	47
2006-02-18	12	47
2006-02-21	12	47
2006-03-03	12	47
2006-03-17	12	47
2006-03-19	12	47
2006-03-28	12	47
2006-04-04	12	47
2006-04-12	12	47
2006-04-20	12	47
2006-05-08	12	47
2006-05-11	12	47
2006-05-15	12	46
2006-05-21	12	46
2006-05-27	12	46
2006-06-01	12	46
2006-06-05	15	49
2006-06-10	17	51
2006-06-16	16	50
2006-06-18	16	50
2006-06-26	16	50
2006-07-01	18	52
2006-07-06	16	50
2006-07-10	16	50
2006-07-18	17	51
2006-07-20	16	50
2006-07-22	16	50
2006-07-27	16	50
2006-08-08	16	50
2006-09-01	20	54
2006-09-14	21	55
2006-09-18	22	56
2006-09-27	25	59
2006-10-03	29	63
2006-10-09	31	65
2006-10-27	34	68
2006-10-29	34	68
2006-11-03	32	66
2006-11-10	32	66
2006-11-13	30	66
2006-11-20	30	64
2006-12-28	28	64
2007-01-07	26	62
2007-02-15	26	60
2007-02-19	26	60
2007-03-06	24	60
2007-03-11	24	57
2007-04-14	25	57
2007-04-17	25	58
2007-04-26	25	58
2007-05-04	27	58
2007-05-07	27	60
2007-05-18	30	60
2007-05-26	33	63
2007-06-11	33	66
2007-06-16	36	66
2007-06-23	37	69
2007-06-25	38	70
2007-07-09	41	70
2007-07-12	43	74
2007-07-16	39	76
2007-07-18	40	71
2007-07-22	42	72
2007-08-01	44	73
2007-08-23	49	75
2007-09-02	51	80
2007-09-07	51	82
2007-09-10	53	81
2007-09-13	52	83
2007-10-01	57	82
2007-10-09	54	87
2007-10-22	66	84
2007-10-28	68	96
2007-12-23	66	98
2007-12-29	67	95
2008-01-22	69	96
2008-01-24	68	98
2008-02-04	68	97
2008-02-11	68	97
2008-03-01	67	94
2008-03-10	67	94
2008-03-15	67	94
2008-03-21	67	94
2008-03-24	68	95
2008-04-08	68	95
2008-04-11	69	96
2008-04-19	68	95
2008-04-22	68	95
2008-04-25	62	89
2008-05-11	63	90
2008-05-20	63	90
2008-05-26	66	93
2008-05-29	66	93
2008-06-08	67	94
2008-06-18	67	94
2008-06-21	71	98
2008-06-24	72	99
2008-07-01	72	99
2008-07-09	76	102
2008-07-24	85	111
2008-08-02	88	114
2008-08-24	95	121
2008-08-26	94	120
2008-09-01	98	124
2008-09-02	93	119
2008-09-17	95	121
2008-09-21	95	121
2008-09-23	94	120
2008-10-01	94	120
2008-10-06	97	123
2008-10-15	97	123
2008-10-23	105	131
2008-10-25	105	131
2008-11-25	100	126
2008-11-30	100	126
2008-12-06	100	126
2008-12-10	101	127
2009-01-23	97	123
2009-01-31	94	119
2009-02-14	95	119
2009-02-21	95	119
2009-02-23	95	119
2009-02-25	96	120
2009-03-07	96	120
2009-03-14	95	119
2009-03-21	95	119
2009-03-24	95	119
2009-04-06	96	120
2009-04-15	95	119
2009-04-23	95	119
2009-04-26	95	119
2009-05-08	94	118
2009-05-25	99	123
2009-05-29	99	123
2009-06-06	100	124
2009-06-11	100	124
2009-06-21	102	126
2009-06-23	102	126
2009-06-24	102	126
2009-06-30	103	127
2009-07-02	100	124
2009-07-06	102	126
2009-07-08	101	125
2009-07-25	105	129
2009-07-30	104	127
2009-08-02	105	128
2009-08-10	105	128
2009-08-19	125	148
2009-09-13	123	146
2009-09-29	123	146
2009-10-01	122	145
2009-10-04	122	145
2009-10-08	117	140
2009-10-19	116	139
2009-10-27	116	139
2009-11-02	116	139
2009-11-12	112	135
2009-11-14	110	133
2009-11-19	110	133
2009-11-25	110	133
2009-12-06	109	132
2009-12-12	109	132
2010-01-21	106	129
2010-01-29	106	129
2010-02-02	103	125
2010-02-11	103	125
2010-02-16	102	124
2010-03-01	97	119
2010-03-10	95	117
2010-03-16	81	99
2010-03-26	78	96
2010-04-13	71	89
2010-04-17	71	89
2010-04-21	71	89
2010-04-23	71	89
2010-04-28	71	89
2010-05-08	71	89
2010-05-20	75	92
2010-05-25	77	93
2010-06-16	80	96
2010-06-19	80	96
2010-06-22	85	101
2010-06-24	89	105
2010-07-04	88	104
2010-07-08	88	104
2010-07-11	88	104
2010-07-30	91	107
2010-08-10	91	107
2010-08-13	92	107
2010-09-09	93	108
2010-09-17	92	107
2010-09-24	92	107
2010-09-29	93	108
2010-10-01	93	108
2010-10-05	92	107
2010-10-10	92	107
2010-10-29	91	106
2010-11-01	88	103
2010-11-25	83	98
2010-12-05	84	99
2010-12-14	82	97
2010-12-24	85	100
2011-02-14	83	98
2011-02-18	82	97
2011-03-02	80	95
2011-03-07	77	92
2011-03-22	76	91
2011-04-09	75	89
2011-04-24	75	89
2011-04-29	74	88
2011-04-06	72	84
2011-05-14	72	84
2011-05-24	73	85
2011-05-30	77	89
2011-06-03	87	99
2011-06-13	87	99
2011-06-17	86	98
2011-06-21	93	105
2011-07-05	94	106
2011-07-08	91	103
2011-07-21	91	103
2011-07-29	91	103
2011-08-01	93	105
2011-08-22	94	106
2011-08-25	94	106
2011-09-06	94	106
2011-09-22	85	97
2011-10-06	80	91
2011-10-17	73	80
2011-10-24	68	75
2011-11-07	65	70
2011-11-12	54	59
2011-11-21	47	51
2011-12-22	42	46
2012-01-23	41	45
2012-02-03	37	41
2012-02-08	38	42
2012-02-16	38	41
2012-02-24	39	42
2012-02-27	39	42
2012-03-01	38	41
2012-03-07	39	42
2012-03-12	38	41
2012-03-21	37	40
2012-03-26	37	40
2012-04-01	37	40
2012-04-04	37	40
2012-04-12	32	34
2012-04-16	30	32
2012-04-23	28	30
2012-04-27	28	30
2012-05-03	26	28
2012-05-17	24	26
2012-05-29	26	28
2012-06-11	26	28
2012-06-18	26	28
