# Supplementary material for: The Effects of Rainfall on the Population Dynamics of an Endangered Aquatic Plant, Schoenoplectus gemmifer (Cyperaceae)
Source: PLoS One. 2016 Jun 21;11(6):e0157773. doi: 10.1371/journal.pone.0157773 (PMC4915625; doi:10.1371/journal.pone.0157773)
Supplement: S2 Table — (XLSX) [file pone.0157773.s003.xlsx]

## Sheet: Sheet2
S2 Table
Sample No.	Settlement date	Washed-away date	Life span (days)
1	2005-01-16	2005-03-24	67
2	2005-06-04	2009-10-08	1587
3	2005-06-04	2006-06-05	366
4	2005-06-12	2007-12-29	930
5	2006-06-24	2007-07-12	383
6	2005-07-01	2007-01-07	555
7	2005-07-30	2005-08-21	22
8	2005-07-30	2005-10-10	72
9	2005-07-30	2009-07-02	1433
10	2005-07-30	2010-03-16	1690
11	2005-07-30	2010-03-16	1690
12	2005-07-30	2010-07-04	1800
13	2005-08-23	2009-11-14	1544
14	2005-10-06	2005-10-10	4
15	2005-10-06	2010-08-10	1769
16	2005-10-06	2006-12-28	448
17	2006-06-05	2006-06-16	11
18	2006-06-05	2006-11-13	161
19	2006-06-05	2007-09-07	459
20	2006-06-05	2007-09-10	462
21	2006-06-10	2006-06-16	6
22	2006-06-10	2006-06-16	6
23	2006-06-16	2007-12-23	555
24	2006-06-16	2011-11-07	1970
25	2006-07-01	2006-07-06	5
26	2006-07-01	2006-07-06	5
27	2006-07-18	2006-07-20	2
28	2006-09-01	2006-10-27	56
29	2006-09-01	2007-03-09	189
30	2006-09-01	2007-03-06	186
31	2006-09-01	2009-01-23	875
32	2006-09-14	2006-11-13	60
33	2006-09-18	2011-08-22	1799
34	2006-09-27	2006-11-03	37
35	2006-09-27	2006-12-28	92
36	2006-09-27	2009-02-14	871
37	2006-10-03	2006-12-28	86
38	2006-10-03	2009-01-31	851
39	2006-10-03	2009-10-08	1101
40	2006-10-03	2010-03-16	1260
41	2006-10-09	2006-11-03	25
42	2006-10-09	2009-05-08	942
43	2006-10-27	2007-01-07	71
44	2006-10-27	2010-11-25	1490
45	2006-10-27	2006-12-28	62
46	2006-10-27	2009-05-08	924
47	2006-10-27	2011-11-12	1842
48	2006-12-28	2009-01-31	756
49	2007-04-14	2009-08-19	858
50	2007-05-04	2007-05-07	3
51	2007-05-04	2007-10-09	158
52	2007-05-07	2007-10-22	168
53	2007-05-18	2009-08-19	824
54	2007-05-18	2010-03-01	1018
55	2007-05-18	2011-12-22	1679
56	2007-05-26	2008-03-24	303
57	2007-05-26	2008-04-25	335
58	2007-05-26	2009-02-14	630
59	2007-06-16	2007-06-23	7
60	2007-06-16	2009-11-14	883
61	2007-06-16	2010-03-16	1005
62	2007-06-23	2007-07-16	34
63	2007-06-23	2011-02-14	1343
64	2007-06-25	2007-07-16	22
65	2007-07-09	2007-07-22	13
66	2007-07-09	2010-10-29	1208
67	2007-07-09	2007-07-16	7
68	2007-07-12	2007-07-16	4
69	2007-07-12	2007-09-13	63
70	2007-07-12	2009-07-02	721
71	2007-07-18	2007-08-01	14
72	2007-07-22	2008-03-01	223
73	2007-07-22	2009-01-23	551
74	2007-07-22	2011-09-22	1523
75	2007-08-01	2007-09-13	43
76	2007-08-01	2008-04-25	268
77	2007-08-01	2008-09-02	398
78	2007-08-23	2009-04-15	601
79	2007-08-23	2009-08-19	727
80	2007-08-23	2009-10-19	788
81	2007-08-23	2011-12-22	1582
82	2007-08-23	2009-08-19	727
83	2007-09-02	2007-09-13	11
84	2007-09-02	2011-11-21	1541
85	2007-09-07	2007-12-23	107
86	2007-09-07	2011-12-22	1567
87	2007-09-10	2007-09-13	3
88	2007-09-10	2007-10-09	29
89	2007-09-13	2007-10-01	18
90	2007-09-13	2008-04-25	225
91	2007-09-13	2010-02-02	873
92	2007-10-01	2007-10-09	8
93	2007-10-01	2007-10-22	21
94	2007-10-01	2008-01-22	113
95	2007-10-01	2008-04-25	117
96	2007-10-01	2008-04-25	117
97	2007-10-01	2011-09-22	1452
98	2007-10-22	2007-10-28	6
99	2007-10-22	2007-12-23	62
100	2007-10-22	2007-12-23	62
101	2007-10-22	2007-12-23	62
102	2007-10-22	2007-12-29	68
103	2007-10-22	2007-12-29	68
104	2007-10-22	2008-04-25	186
105	2007-10-22	2009-01-31	467
106	2007-10-22	2009-07-02	619
107	2007-10-22	2009-08-19	667
108	2007-10-22	2010-02-02	834
109	2007-10-22	2010-03-26	836
110	2007-10-22	2010-05-20	910
111	2007-10-22	2011-03-02	1227
112	2007-10-28	2007-12-29	62
113	2007-10-28	2009-02-25	486
114	2007-10-28	2009-06-23	604
115	2007-12-23	2008-04-19	118
116	2007-12-23	2008-07-01	191
117	2007-12-23	2008-08-24	245
118	2007-12-23	2010-03-16	814
119	2007-12-29	2008-01-24	26
120	2007-12-29	2010-03-16	808
121	2007-12-29	2010-11-25	1062
122	2008-01-22	2009-08-19	575
123	2008-01-22	2010-03-16	784
124	2008-01-22	2010-04-13	812
125	2008-03-24	2011-10-17	1302
126	2008-03-24	2008-06-21	89
127	2008-04-11	2009-07-25	470
128	2008-05-11	2008-08-26	107
129	2008-05-26	2010-03-16	659
130	2008-05-26	2010-03-16	659
131	2008-05-26	2011-10-17	1239
132	2008-06-08	2011-05-06	1062
133	2008-06-21	2008-08-02	42
134	2008-06-21	2009-08-19	424
135	2008-06-21	2009-09-13	449
136	2008-06-21	2010-04-13	661
137	2008-06-21	2010-11-25	832
138	2008-06-24	2012-06-22	1459
139	2008-07-01	2009-01-31	214
140	2008-07-09	2008-10-06	89
141	2008-07-09	2008-11-25	139
142	2008-07-09	2008-09-23	76
143	2008-07-09	2011-07-08	1093
144	2008-07-24	2008-09-17	55
145	2008-07-24	2009-01-23	183
146	2008-07-24	2009-11-12	473
147	2008-07-24	2010-01-21	546
148	2008-07-24	2010-10-29	827
149	2008-07-24	2011-06-17	1058
150	2008-07-24	2010-11-25	854
151	2008-07-24	2012-04-12	1358
152	2008-07-24	2011-10-24	1187
153	2008-08-02	2008-08-24	22
154	2008-08-02	2008-11-25	115
155	2008-08-02	2009-04-15	256
156	2008-08-02	2009-01-23	174
157	2008-08-24	2008-08-26	2
158	2008-08-24	2008-09-02	9
159	2008-08-24	2008-09-02	9
160	2008-08-24	2009-08-19	360
161	2008-08-24	2010-02-16	541
162	2008-08-24	2010-02-16	541
163	2008-08-24	2010-04-13	597
164	2008-08-24	2010-11-25	823
165	2008-08-24	2011-07-08	1048
166	2008-08-24	2011-12-22	1215
167	2008-08-26	2008-11-25	91
168	2008-09-01	2008-09-02	1
169	2008-09-01	2008-09-02	1
170	2008-09-01	2010-01-21	142
171	2008-09-01	2012-08-11	1440
172	2008-09-17	2009-07-30	316
173	2008-09-17	2009-08-19	336
174	2008-09-17	2012-04-16	1307
175	2008-10-06	2010-03-01	501
176	2008-10-06	2011-02-14	851
177	2008-10-06	2012-09-17	1432
178	2008-10-06	2011-12-22	1162
179	2008-10-23	2008-11-25	33
180	2008-10-23	2008-11-25	33
181	2008-10-23	2008-11-30	38
182	2008-10-23	2009-01-23	92
183	2008-10-23	2009-01-23	92
184	2008-10-23	2009-10-08	350
185	2008-10-23	2010-03-26	519
186	2008-10-23	2011-02-14	844
187	2008-11-30	2009-07-02	214
188	2008-12-10	2009-12-06	361
189	2009-01-23	2011-04-09	806
190	2009-02-14	2010-01-21	341
191	2009-02-14	2010-04-13	423
192	2009-02-14	2011-03-02	746
193	2009-02-25	2010-02-02	342
194	2009-04-06	2011-03-07	700
195	2009-04-15	2012-12-22	1347
196	2009-05-25	2009-06-23	29
197	2009-05-25	2010-04-13	323
198	2009-05-25	2010-04-13	323
199	2009-05-25	2011-10-17	875
200	2009-05-25	2011-10-17	875
201	2009-06-06	2009-06-21	15
202	2009-06-21	2010-04-13	296
203	2009-06-21	2010-06-19	363
204	2009-06-21	2010-11-25	522
205	2009-06-23	2009-07-08	15
206	2009-06-23	2009-10-08	107
207	2009-06-30	2009-07-02	2
208	2009-07-02	2011-04-29	666
209	2009-07-06	2010-03-16	243
210	2009-07-06	2011-11-12	849
211	2009-07-25	2009-11-12	110
212	2009-07-25	2009-11-12	110
213	2009-07-25	2010-05-20	299
214	2009-07-25	2011-05-06	595
215	2009-07-25	2013-09-17	1515
216	2009-08-02	2010-04-13	254
217	2009-08-19	2009-09-13	25
218	2009-08-19	2009-09-13	25
219	2009-08-19	2009-10-01	43
220	2009-08-19	2009-10-08	50
221	2009-08-19	2010-01-21	155
222	2009-08-19	2010-03-01	194
223	2009-08-19	2010-03-01	194
224	2009-08-19	2010-03-10	203
225	2009-08-19	2010-03-10	203
226	2009-08-19	2010-03-16	209
227	2009-08-19	2010-03-16	209
228	2009-08-19	2010-03-16	209
229	2009-08-19	2010-03-16	209
230	2009-08-19	2010-11-25	463
231	2009-08-19	2010-11-25	463
232	2009-08-19	2010-12-14	482
233	2009-08-19	2011-09-22	764
234	2009-08-19	2012-02-03	898
235	2009-08-19	2011-11-21	824
236	2009-08-19	2011-11-21	824
237	2009-08-19	2011-11-21	824
238	2009-08-19	2012-03-01	925
239	2009-08-19	2012-07-09	1055
240	2009-08-19	2012-07-09	1055
241	2009-08-19	2011-11-12	815
242	2009-08-19	2011-11-21	824
243	2009-08-19	2011-10-06	778
244	2009-08-19	2011-09-24	766
245	2009-08-19	2012-07-09	1055
246	2009-09-13	2009-11-12	60
247	2010-01-21	2010-03-26	64
248	2010-02-16	2010-03-01	13
249	2010-04-13	2010-10-29	189
250	2010-05-20	2011-07-29	435
251	2010-05-20	2012-01-23	613
252	2010-05-20	2012-08-15	452
253	2010-05-20	2011-10-24	522
254	2010-05-20	2011-11-12	541
255	2010-05-20	2011-11-12	541
256	2010-05-25	2010-11-25	184
257	2010-05-25	2011-06-17	388
258	2010-06-15	2010-11-25	163
259	2010-06-15	2010-12-14	182
260	2010-06-15	2011-06-21	371
261	2010-06-19	2011-10-06	414
262	2010-06-22	2010-09-17	118
263	2010-06-22	2011-06-21	364
264	2010-06-22	2011-07-08	381
265	2010-06-22	2011-09-22	457
266	2010-06-22	2011-10-24	459
267	2010-06-24	2011-03-22	271
268	2010-06-24	2011-05-06	316
269	2010-06-24	2011-05-06	316
270	2010-06-24	2011-12-22	546
271	2010-07-30	2010-08-13	14
272	2010-07-30	2012-05-17	292
273	2010-07-30	2010-11-25	118
274	2010-08-10	2011-03-07	209
275	2010-08-13	2010-11-25	104
276	2010-08-13	2010-11-25	104
277	2010-09-09	2010-10-05	26
278	2010-09-29	2010-11-01	33
279	2010-10-29	2010-11-01	3
280	2010-10-29	2011-11-01	3
281	2010-11-25	2011-04-29	155
282	2010-11-25	2012-05-03	525
283	2010-11-25	2011-11-12	352
284	2010-11-25	2012-09-24	669
285	2010-11-25	2011-09-22	301
286	2010-11-25	2011-05-30	186
287	2010-12-05	2010-12-14	9
288	2010-12-05	2011-11-07	337
289	2010-12-14	2011-12-22	373
290	2010-12-24	2011-03-07	73
291	2010-12-24	2011-11-12	323
292	2010-12-24	2012-09-17	633
293	2011-04-29	2012-05-17	384
294	2011-05-06	2012-09-17	500
295	2011-05-06	2013-09-17	865
296	2011-05-24	2011-10-17	146
297	2011-05-30	2011-06-21	22
298	2011-05-30	2011-09-22	115
299	2011-05-30	2012-02-03	248
300	2011-05-30	2012-02-16	262
301	2011-05-30	2011-11-07	161
302	2011-06-03	2011-09-22	111
303	2011-06-03	2011-11-12	72
304	2011-06-03	2011-10-06	125
305	2011-06-03	2013-09-06	826
306	2011-06-03	2012-01-23	234
307	2011-06-03	2012-04-12	314
308	2011-06-03	2011-11-12	162
309	2011-06-03	2011-11-12	162
310	2011-06-03	2012-05-03	335
311	2011-06-03	2011-10-06	125
312	2011-06-17	2011-10-17	122
313	2011-06-21	2011-07-29	38
314	2011-06-21	2011-08-22	62
315	2011-06-21	2012-05-03	317
316	2011-06-21	2011-11-21	153
317	2011-06-21	2011-10-17	118
318	2011-06-21	2011-11-12	144
319	2011-06-21	2011-11-21	153
320	2011-06-21	2011-10-17	118
321	2011-06-21	2012-04-23	307
322	2011-06-21	2012-08-11	417
323	2011-07-05	2011-10-06	93
324	2011-07-29	2012-08-15	383
325	2011-07-29	2011-10-24	87
326	2011-08-01	2012-05-29	242
327	2011-08-01	2011-12-22	509
328	2011-08-22	2012-07-02	315
329	2011-08-22	2012-01-23	184
330	2011-08-22	2011-09-22	31
331	2011-10-17	2011-10-24	7
332	2011-10-24	2012-07-04	254
333	2011-11-12	2012-04-16	156
334	2011-12-22	2012-02-03	43
335	2011-12-22	2012-02-03	43
336	2011-12-22	2012-02-03	43
337	2011-12-22	2012-04-16	116
338	2012-01-23	2012-02-03	11
339	2012-01-23	2012-02-16	24
340	2112-02-03	2012-07-02	150
341	2012-02-03	2013-10-03	608
342	2012-02-16	2012-03-12	25
343	2012-03-07	2012-04-16	40
344	2012-03-07	2012-03-21	14
345	2012-04-16	2012-10-19	186
346	2012-04-16	2012-06-21	66
347	2012-05-03	2012-07-02	60
348	2012-05-29	2012-06-21	23
349	2012-05-29	2012-09-17	82
350	2012-05-29	2012-06-21	23
351	2012-06-22	2012-09-24	94
352	2012-08-11	2012-09-17	37
353	2012-08-11	2012-09-24	44
354	2012-08-11	2012-08-15	4
355	2012-09-20	2012-10-25	35
356	2012-12-29	2013-02-05	38
