# Supplementary material for: The Effects of Rainfall on the Population Dynamics of an Endangered Aquatic Plant, Schoenoplectus gemmifer (Cyperaceae)
Source: PLoS One. 2016 Jun 21;11(6):e0157773. doi: 10.1371/journal.pone.0157773 (PMC4915625; doi:10.1371/journal.pone.0157773)
Supplement: S3 Table — Dates I–IV are defined in the text. (XLSX) [file pone.0157773.s004.xlsx]

## Sheet: Sheet1
S3 Table
	Date I	Date II	Date III	Date IV
1	68	111	15	32
2	296	256	18	22
3	291	323	83	41
4	58	97	38	13
5	32	52	45	112
6	211	101	149	70
7	120	16	68	17
8	60	59	65	73
9	671	106	71	96
10	317	89	69	57
11	538	56	20	46
12	686	127	56	55
13	879	107	156	50
14	307	141	27	21
15	427	219	91	24
16	533	61	120	18
17	436	30	94	39
18	300	22	211	13
19	114	79	58	3
20	355	74	51	82
21	194	15	57	16
22	385	72	11	20
23	134	296	57	1
24	110	15	86	3
25	319	46	87	52
26	201	218	11	13
27	256	175	99	63
28	305	340	67	5
29	328	157	19	82
30	216	91	47	18
31	242	136	11	33
32	268	79	22	8
33	190	53	25	8
34	552	64	73	52
35	165	62	47	75
36	19	65	25	54
37	123	68	38	9
38	3	83	27	95
39		211	85	52
40		118	44	53
41		82	29	40
42		7	38
43		15	18
44		85	50
45		31	33
46		72	116
47		112	41
48		38	5
49		31	63
50		171	15
51		85	47
52		228	20
53		60	99
54		141	125
55		127	20
56		61	24
57		22	28
58		34	7
59		19	27
60		42	27
61		16	17
62		21	75
63		50	63
64		62	27
65		6	39
66		29	32
67		25	11
68		49	60
69		22	8
70		65	45
71		184	8
72		30	162
73		37	19
74		19	157
75		64	8
76		49	6
77		16	35
78		72	30
79		16	61
80		92	106
81		96	51
82		41	209
83		21	135
84		13	36
85		21	151
86		58	112
87		53	62
88		49	221
89		42	42
90		20	213
91		52	163
92		39	19
93		95	5
94		33	17
95		41	7
96		18	146
97		18	78
98		20	52
99		9	69
100		9	15
101		32	79
102		43	121
103		62	5
104		87	19
105		32	30
106		15
107		128
108		45
109		69
110		144
111		65
112		91
113		34
114		29
115		29
116		46
117		32
118		22
119		65
120		213
121		117
122		208
123		57
124		18
125		20
126		223
127		23
128		90
129		91
130		166
131		36
132		179
133		136
134		205
135		52
136		19
137		235
138		26
139		13
140		15
141		27
142		95
143		57
144		25
145		42
146		26
147		65
148		30
